# Supplementary material for: RNA structure-altering mutations underlying positive selection on Spike protein reveal novel putative signatures to trace crossing host-species barriers in Betacoronavirus
Source: RNA Biol. 2022 Sep 14;19(1):1019–44. doi: 10.1080/15476286.2022.2115750 (PMC9481089; doi:10.1080/15476286.2022.2115750)
Supplement: Supplemental Material [file KRNB_A_2115750_SM9797.zip]

Archive with 2 entries (2 files):
- SupplementaryMaterialVersion2.pdf
- Supplementary_Material.pdf
